# Supplementary material for: Identification and validation of prognostic signature genes of bladder cancer by integrating methylation and transcriptomic analysis
Source: Sci Rep. 2024 Jan 3;14:368. doi: 10.1038/s41598-023-50740-x (PMC10764961; doi:10.1038/s41598-023-50740-x)
Supplement: Supplementary file 12 — Supplementary Table 1. [file 41598_2023_50740_MOESM12_ESM.xlsx]

## Sheet: Sheet1
Supplementary Table 1: Tools and algorithms used in this study with proper function and parameter.
Tools	Function	Parameter
R programming	Differential analysis	|logFC| > 1 ,FDR < 0.05
	NMF clustering analysis	method=Brunet,K= 2:6, nrun=50
	Lasso regression	nfold=10,lower.limits = -4, upper.limits = 4
	Cox regression and survival analyses	P-vauie < 0.05
	Multivariate analysis	Default
C-Bioportal	Assessment between subtypes	Default
Network Analyst	Network and Pathway analyses	FDR < 0.05
CIBERSORT	Immunological analysis	FDR < 0.05
ESTIMATE	Tumor purity assessment	Wilcoxon Rank test, p-value < 0.05
GEPIA2	Correlation analysis	p-value < 0.05
TIMER server	Immune cell infiltration level observation	p-value < 0.05
Tumor Immune Single-cell Hub 2	Single-cell analysis	method=UMAP, p-value < 0.05
cBioPortal	Mutational Assessment	Default
