# Supplementary material for: Identification and validation of prognostic signature genes of bladder cancer by integrating methylation and transcriptomic analysis
Source: Sci Rep. 2024 Jan 3;14:368. doi: 10.1038/s41598-023-50740-x (PMC10764961; doi:10.1038/s41598-023-50740-x)
Supplement: Supplementary file 13 — Supplementary Table 2. [file 41598_2023_50740_MOESM13_ESM.xlsx]

## Sheet: Supplemetary Table 1
Supplementary Table 2. CIBERSORT result between two subtypes including p-value from Wilcoxon signed rank test.
Cell Type	Subtype 1	Subtype 2	adjP value
B cells memory	C1	C2	0.00239067
B cells naive	C1	C2	0.00726
Dendritic cells activated	C1	C2	1.55e-14
Dendritic cells resting	C1	C2	0.00207625
Eosinophils	C1	C2	0.4521
Macrophages M0	C1	C2	7.74e-07
Macrophages M1	C1	C2	1.68e-11
Macrophages M2	C1	C2	0.000657
Mast cells activated	C1	C2	0.731238
Mast cells resting	C1	C2	0.05016
Monocytes	C1	C2	0.0146117
Neutrophils	C1	C2	0.171111
NK cells activated	C1	C2	0.838
NK cells resting	C1	C2	0.248947
Plasma cells	C1	C2	0.0299538
T cells CD4 memory activated	C1	C2	1.68e-11
T cells CD4 memory resting	C1	C2	0.0638
T cells CD4 naive	C1	C2	6.89e-06
T cells CD8	C1	C2	0.0314286
T cells follicular helper	C1	C2	0.003806
T cells gamma delta	C1	C2	0.0675529
T cells regulatory (Tregs)	C1	C2	1.97e-11
