# Supplementary material for: Identification and validation of prognostic signature genes of bladder cancer by integrating methylation and transcriptomic analysis
Source: Sci Rep. 2024 Jan 3;14:368. doi: 10.1038/s41598-023-50740-x (PMC10764961; doi:10.1038/s41598-023-50740-x)
Supplement: Supplementary file 14 — Supplementary Table 3. [file 41598_2023_50740_MOESM14_ESM.xlsx]

## Sheet: Supplemetary Table 2
Supplementary Table 3. Cox regression analysis result of 16 significant genes.
Gene	Coefficient	Hazard Ratio	Z-Score	P-Value
SERPINB7	0.0610141	1.06291	2.27879	0.0226797
FOSL1	0.214105	1.23875	2.90465	0.00367664
CEACAM19	-0.275179	0.759436	-4.09856	4.16e-05
CDH3	-0.116313	0.890197	-1.98318	0.0473469
ARL4D	0.151248	1.16328	2.13281	0.0329402
SH3RF2	-0.123871	0.883494	-2.28174	0.0225049
NFE2	0.0917104	1.09605	1.96194	0.0497698
FMO1	-0.117616	0.889038	-1.98992	0.0465993
ZNF114	-0.153815	0.85743	-3.76107	0.000169186
MBOAT2	0.171413	1.18698	2.00536	0.0449245
ALDH1L2	0.224132	1.25124	2.64229	0.00823474
OGFRL1	-0.203108	0.81619	-2.24236	0.024938
AIM2	-0.0916089	0.912462	-2.21136	0.027011
TCHHL1	0.0619498	1.06391	2.92892	0.00340137
EGFR	0.167221	1.18202	2.65973	0.00782029
PPP4R4	-0.0590289	0.942679	-2.29674	0.0216334
